# Supplementary material for: Recurrent intragenic rearrangements of EGFR and BRAF in soft tissue tumors of infants
Source: Nat Commun. 2018 Jun 18;9:2378. doi: 10.1038/s41467-018-04650-6 (PMC6006309; doi:10.1038/s41467-018-04650-6)
Supplement: Supplementary file 4 — Supplementary Data 1 [file 41467_2018_4650_MOESM4_ESM.xlsx]

## Sheet: Supplementary_Data_1
	Supplementary Data 1 | Overview of patients and findings
	*Tumor and relapse analyzed
	**Tested for : EGFR internal tandem duplication; BRAF internal deletion; ETV6-NTRK3 translocations
	Abbreviations: IFS - infantile fibrosarcoma; CMN - congenital mesoblastic nephroma; ITD - internal tandem duplication; ID - internal deletion; CR - complete remission
	Patient ID	ID2	Tumour type	Subtype	Genetics	Cohort	Age at diagnosis	Sex	Follow up
	15	PD37223a	CMN	Cellular	BRAF-ID	Discovery cohort	177 days	M	CR
	11	PD37218a	CMN	Cellular	BRAF-ID	Discovery cohort	108 days	M	CR
	3	PD37202a	CMN	Cellular	LMNA-NTRK1	Discovery cohort	10 days	F	CR
	18	-	CMN	Cellular	EGFR-ITD	Validation cohort	728 days	F	CR
	52	-	CMN	Cellular	EGFR-ITD	Validation cohort	104 days	M	CR
	40	-	CMN	Cellular	ETV6-NTRK3	Validation cohort	N/A	N/A	N/A
	69	-	CMN	Cellular	ETV6-NTRK3	Validation cohort	393 days	M	CR
	70	-	CMN	Cellular	ETV6-NTRK3	Validation cohort	1 day	M	CR
	71	-	CMN	Cellular	ETV6-NTRK3	Validation cohort	19 days	F	N/A
	72	-	CMN	Cellular	ETV6-NTRK3	Validation cohort	13 days	M	CR
	73	-	CMN	Cellular	ETV6-NTRK3	Validation cohort	11 days	M	CR
	74	-	CMN	Cellular	ETV6-NTRK3	Validation cohort	38 days	F	CR
	75	-	CMN	Cellular	ETV6-NTRK3	Validation cohort	36 days	F	CR
	77	-	CMN	Cellular	ETV6-NTRK3	Validation cohort	2 days	M	CR
	78	-	CMN	Cellular	ETV6-NTRK3	Validation cohort	36 days	F	CR
	79	-	CMN	Cellular	ETV6-NTRK3	Validation cohort	115 days	M	CR
	68	-	CMN	Cellular	ETV6-NTRK3	Validation cohort	47 days	M	CR
	76	-	CMN	Cellular	ETV6-NTRK3	Validation cohort	62 days	M	CR
	25	-	CMN	Cellular	No driver found**	Validation cohort	28 days	F	CR
	53	-	CMN	Cellular	No driver found**	Validation cohort	94 days	F	CR
	16	PD37224a	CMN	Classical	EGFR-ITD	Discovery cohort	11 days	M	CR
	14	PD37222a	CMN	Classical	EGFR-ITD	Discovery cohort	11 days	M	CR
	13	PD37221a	CMN	Classical	EGFR-ITD	Discovery cohort	5 days	F	CR
	12	PD37219a	CMN	Classical	EGFR-ITD	Discovery cohort	5 days	M	CR
	8	PD37213a	CMN	Classical	EGFR-ITD	Discovery cohort	11 days	M	CR
	7	PD37212a	CMN	Classical	EGFR-ITD	Discovery cohort	0 days	M	CR
	5	PD37208a	CMN	Classical	EGFR-ITD	Discovery cohort	35 days	F	CR
	4	PD37204a	CMN	Classical	EGFR-ITD	Discovery cohort	1 day	M	CR
	2	PD37200a	CMN	Classical	EGFR-ITD	Discovery cohort	5 days	M	CR
	1	PD37199a	CMN	Classical	EGFR-ITD	Discovery cohort	6 days	M	CR
	19	-	CMN	Classical	EGFR-ITD	Validation cohort	1 day	M	CR
	20	-	CMN	Classical	EGFR-ITD	Validation cohort	3 days	M	CR
	24	-	CMN	Classical	EGFR-ITD	Validation cohort	6 days	M	CR
	27	-	CMN	Classical	EGFR-ITD	Validation cohort	0 days	M	CR
	28	-	CMN	Classical	EGFR-ITD	Validation cohort	26 days	M	N/A
	29	-	CMN	Classical	EGFR-ITD	Validation cohort	2 days	M	CR
	31	-	CMN	Classical	EGFR-ITD	Validation cohort	6 days	F	CR
	33	-	CMN	Classical	EGFR-ITD	Validation cohort	2 days	F	CR
	35	-	CMN	Classical	EGFR-ITD	Validation cohort	27 days	M	N/A
	44	-	CMN	Classical	EGFR-ITD	Validation cohort	N/A	N/A	N/A
	51	-	CMN	Classical	EGFR-ITD	Validation cohort	6 days	M	CR
	54	-	CMN	Classical	EGFR-ITD	Validation cohort	22 days	M	CR
	55	-	CMN	Classical	EGFR-ITD	Validation cohort	6 days	F	CR
	62	-	CMN	Classical	EGFR-ITD	Validation cohort	2 days	M	CR
	63	-	CMN	Classical	EGFR-ITD	Validation cohort	4 days	M	CR
	64	-	CMN	Classical	EGFR-ITD	Validation cohort	6 days	M	CR
	65	-	CMN	Classical	EGFR-ITD	Validation cohort	99 days	M	CR
	67	-	CMN	Classical	EGFR-ITD	Validation cohort	2 days	M	CR
	80	-	CMN	Classical	EGFR-ITD	Validation cohort	N/A	N/A	N/A
	81	-	CMN	Classical	EGFR-ITD	Validation cohort	N/A	N/A	N/A
	21	-	CMN	Classical	No driver found**	Validation cohort	166 days	M	CR
	30	-	CMN	Classical	No driver found**	Validation cohort	0 days	M	CR
	32	-	CMN	Classical	No driver found**	Validation cohort	4 days	M	CR
	43	-	CMN	Classical	No driver found**	Validation cohort	0 days	F	CR
	45	-	CMN	Classical	No driver found**	Validation cohort	9 days	F	CR
	47	-	CMN	Classical	No driver found**	Validation cohort	5 days	M	CR
	48	-	CMN	Classical	No driver found**	Validation cohort	53 days	M	CR
	49	-	CMN	Classical	No driver found**	Validation cohort	1126 days	F	CR
	50	-	CMN	Classical	No driver found**	Validation cohort	4 days	M	CR
	56	-	CMN	Classical	No driver found**	Validation cohort	47 days	F	CR
	57	-	CMN	Classical	No driver found**	Validation cohort	13 days	M	CR
	58	-	CMN	Classical	No driver found**	Validation cohort	15 days	M	CR
	59	-	CMN	Classical	No driver found**	Validation cohort	35 days	M	CR
	61	-	CMN	Classical	No driver found**	Validation cohort	0 days	M	CR
	66	-	CMN	Classical	No driver found**	Validation cohort	5 days	F	CR
	10	PD37216a	CMN	Mixed	EGFR-ITD	Discovery cohort	131 days	M	CR
	9*	PD37214a/c*	CMN	Mixed	EGFR-ITD	Discovery cohort	0 days	F	Relapse, CR
	6	PD37210a	CMN	Mixed	KIAA1549-BRAF	Discovery cohort	3 days	M	CR
	17	PD37225a	CMN	Mixed	TPR-NTRK1	Discovery cohort	3 days	M	CR
	22	-	CMN	Mixed	EGFR-ITD	Validation cohort	1 day	M	CR
	26	-	CMN	Mixed	EGFR-ITD	Validation cohort	119 days	M	Death from disease
	34	-	CMN	Mixed	EGFR-ITD	Validation cohort	N/A	F	N/A
	36	-	CMN	Mixed	EGFR-ITD	Validation cohort	140 days	M	CR
	37	-	CMN	Mixed	EGFR-ITD	Validation cohort	47 days	M	CR
	38	-	CMN	Mixed	EGFR-ITD	Validation cohort	23 days	M	CR
	41	-	CMN	Mixed	EGFR-ITD	Validation cohort	N/A	M	N/A
	42	-	CMN	Mixed	EGFR-ITD	Validation cohort	N/A	N/A	N/A
	39*	-	CMN	Mixed	EGFR-ITD	Validation cohort	147 days	M	Relapse, CR
	23	-	CMN	Mixed	No driver found**	Validation cohort	129 days	M	CR
	46	-	CMN	Mixed	No driver found**	Validation cohort	67 days	M	CR
	IFS1	-	IFS	-	BRAF-ID	Validation cohort	79 days	M	CR
	IFS26	PD37273a	IFS	-	EML4-NTRK3	Validation cohort	24 days	F	N/A
	IFS10	-	IFS	-	ETV6-NTRK3	Validation cohort	42 days	M	CR
	IFS11	-	IFS	-	ETV6-NTRK3	Validation cohort	8 days	M	Death from disease
	IFS12	-	IFS	-	ETV6-NTRK3	Validation cohort	26 days	M	CR
	IFS14	-	IFS	-	ETV6-NTRK3	Validation cohort	186 days	M	CR
	IFS15	-	IFS	-	ETV6-NTRK3	Validation cohort	65 days	M	CR
	IFS16	-	IFS	-	ETV6-NTRK3	Validation cohort	32 days	M	CR
	IFS2	-	IFS	-	ETV6-NTRK3	Validation cohort	40 days	F	CR
	IFS22	-	IFS	-	ETV6-NTRK3	Validation cohort	3 months	F	N/A
	IFS24	-	IFS	-	ETV6-NTRK3	Validation cohort	10 months	F	N/A
	IFS25	-	IFS	-	ETV6-NTRK3	Validation cohort	123 days	F	CR
	IFS3	-	IFS	-	ETV6-NTRK3	Validation cohort	30 days	F	CR
	IFS4	-	IFS	-	ETV6-NTRK3	Validation cohort	83 days	M	CR
	IFS5	-	IFS	-	ETV6-NTRK3	Validation cohort	5 days	M	CR
	IFS7	-	IFS	-	ETV6-NTRK3	Validation cohort	117 days	F	CR
	IFS8	-	IFS	-	ETV6-NTRK3	Validation cohort	25 days	M	CR
	IFS9	-	IFS	-	ETV6-NTRK3	Validation cohort	58 days	F	Relapse, CR
	IFS20	-	IFS	-	ETV6-NTRK3 + BRAF-ID	Validation cohort	N/A	N/A	N/A
	IFS23	-	IFS	-	ETV6-NTRK3 + BRAF-ID	Validation cohort	107 days	F	CR
	IFS13	-	IFS	-	No driver found**	Validation cohort	3 months	M	CR
	IFS17	-	IFS	-	No driver found**	Validation cohort	3 months	M	N/A
	IFS18	-	IFS	-	No driver found**	Validation cohort	68 days	F	CR
	IFS19	-	IFS	-	No driver found**	Validation cohort	1110 days	F	CR
	IFS21	-	IFS	-	No driver found**	Validation cohort	401 days	F	CR
	IFS6	-	IFS	-	No driver found**	Validation cohort	30 months	M	CR
	IFS27	-	IFS	-	No driver found**	Validation cohort	11 days	M	N/A
